# Supplementary material for: Comparative Neuropsychiatric Outcomes of JAK Inhibitors, Dupilumab, and Conventional Immunosuppressants in Atopic Dermatitis: A Real-World Cohort Study
Source: Biomedicines. 2026 Jun 30;14(7):1482. doi: 10.3390/biomedicines14071482 (PMC13404433; doi:10.3390/biomedicines14071482)
Supplement: Supplementary file 1 [file biomedicines-14-01482-s001.zip]

Archive with 4 entries (4 files):
- Supplementary Figure S2.pdf
- Supplementary Tables S2-4.pdf
- Supplementary TableS1.pdf
- Supplementary Figure S1.pdf
